# Supplementary material for: Physiological and Biochemical Response to Fusarium culmorum Infection in Three Durum Wheat Genotypes at Seedling and Full Anthesis Stage
Source: Int J Mol Sci. 2021 Jul 11;22(14):7433. doi: 10.3390/ijms22147433 (PMC8303160; doi:10.3390/ijms22147433)
Supplement: Supplementary file 1 [file ijms-22-07433-s001.zip]

Archive with 1 entries (1 files):
- ijms-1285082-supplementary.pdf
